# Supplementary material for: Epidemiology, Diagnostic Strategies, and Therapeutic Advances in Diffuse Midline Glioma
Source: J Clin Med. 2023 Aug 12;12(16):5261. doi: 10.3390/jcm12165261 (PMC10456112; doi:10.3390/jcm12165261)
Supplement: Supplementary file 1 [file jcm-12-05261-s001.zip]

Archive with 1 entries (1 files):
- jcm-2531206-supplementary.pdf
